# Supplementary material for: Quantitative Phosphoproteomics Identifies Myofibrillar Protein Phosphorylation Mediated by Pyruvate Kinase M2 in Beef
Source: Foods. 2026 Mar 26;15(7):1138. doi: 10.3390/foods15071138 (PMC13073712; doi:10.3390/foods15071138)
Supplement: Supplementary file 1 [file foods-15-01138-s001.zip]

Archive with 1 entries (1 files):
- foods-4182759-supplementary.xlsx
