# Supplementary material for: Quantitative Phosphoproteomics Identifies Myofibrillar Protein Phosphorylation Mediated by Pyruvate Kinase M2 in Beef
Source: Foods. 2026 Mar 26;15(7):1138. doi: 10.3390/foods15071138 (PMC13073712; doi:10.3390/foods15071138)
Supplement: Supplementary file 1 [file foods-15-01138-s001.zip › foods-4182759-supplementary.xlsx]

## Sheet: P_vs_C
Sequence	PSMs	Protein Group Accessions	Protein Names	Gene Names	Functions	Descriptions	Modifications	Positions in Proteins	Modifications in Proteins	Missed Cleavages	IonScore	MH+ [Da]	P1	P2	P3	average P	C1	C2	C3	average C	P/C	t test p value
[R].RRSPPPR.[R]	4	Q3SZR8	Serine/arginine-rich splicing factor 3	SRSF3	FUNCTION: Splicing factor that specifically promotes exon-inclusion during alternative splicing. Interaction with YTHDC1, a RNA-binding protein that recognizes and binds N6-methyladenosine (m6A)-containing RNAs, promotes recruitment of SRSF3 to its mRNA-binding elements adjacent to m6A sites, leading to exon-inclusion during alternative splicing. Also functions as export adapter involved in mRNA …	Serine/arginine-rich splicing factor 3 OS=Bos taurus OX=9913 GN=SRSF3 PE=2 SV=1	1xTMT6plex [N-Term];1xPhospho [S3(100)]	Q3SZR8 [106-112]	Q3SZR8 1xPhospho [S108(100)]	2	9	1174.64	1.49864	1.54298	1.69293	1.57818	0.316865	0.389879	0.5263	0.411015	3.83972	0.0460358
[R].SRGSPTLR.[R]	2	E1BCX2	Actin binding Rho activating protein	ABRA		Actin binding Rho activating protein OS=Bos taurus OX=9913 GN=ABRA PE=4 SV=1	1xTMT6plex [N-Term];1xPhospho [S4(100)]	E1BCX2 [154-161]	E1BCX2 1xPhospho [S157(100)]	1	18	1182.62	1.4579	1.41398	1.56552	1.47913	0.535893	0.541008	0.374626	0.483842	3.05706	0.00293123
[K].ASLHEAWTR.[G]	40	A0A3Q1M2X5	Actinin alpha 3	ACTN3		Actinin alpha 3 OS=Bos taurus OX=9913 GN=ACTN3 PE=3 SV=1	1xTMT6plex [N-Term];1xPhospho [S2(100)]	A0A3Q1M2X5 [405-413]	A0A3Q1M2X5 1xPhospho [S406(100)]	0	29	1379.67	1.36795	1.85663	1.72299	1.64919	0.583787	0.711757	0.379147	0.55823	2.95432	0.0151998
[R].STSGPTGGR.[G]	6	G3MZU6	Immunoglobulin like and fibronectin type III domain containing 1	IGFN1		Immunoglobulin like and fibronectin type III domain containing 1 OS=Bos taurus OX=9913 GN=IGFN1 PE=4 SV=2	1xTMT6plex [N-Term];1xPhospho [S3(99.9)]	G3MZU6 [1644-1652]	G3MZU6 1xPhospho [S1646(99.9)]	0	39	1128.52	1.42773	1.34645	1.32755	1.36724	0.44491	0.496154	0.458126	0.466397	2.9315	1.25711e-05
[K].SSSFSQGEAEPR.[G]	4	G3N022	Striated muscle enriched protein kinase	SPEG		Striated muscle enriched protein kinase OS=Bos taurus OX=9913 GN=SPEG PE=3 SV=2	1xTMT6plex [N-Term];1xPhospho [S3(97.1)]	G3N022 [2128-2139]	G3N022 1xPhospho [S2130(100)]	0	54	1590.7	1.72862	1.37494	1.22835	1.44397	0.440285	0.565067	0.586487	0.530613	2.72132	0.0041795
[R].EPGTTNIGQPSSPEPSTK.[Q]	1	F1MI03	Serine/arginine repetitive matrix 2	SRRM2		Serine/arginine repetitive matrix 2 OS=Bos taurus OX=9913 GN=SRRM2 PE=4 SV=2	1xTMT6plex [K18];1xTMT6plex [N-Term];1xPhospho [S12(98.5)]	F1MI03 [312-329]	F1MI03 1xPhospho [S323(98.5)]	0	14	2365.17	1.31665	1.46265	1.18764	1.32231	0	1.4977	0	0.499234	2.64868	0.0129573
[R].STSGPTGGR.[G]	1	G3MZU6	Immunoglobulin like and fibronectin type III domain containing 1	IGFN1		Immunoglobulin like and fibronectin type III domain containing 1 OS=Bos taurus OX=9913 GN=IGFN1 PE=4 SV=2	1xTMT6plex [N-Term];1xPhospho [T/S]	G3MZU6 [1644-1652]	G3MZU6 1xPhospho [S/T]	0	29	1128.52	1.29001	1.31502	1.41741	1.34081	0.441396	0.63229	0.476351	0.516679	2.59506	0.000789113
[R].KYEEVAR.[KN]	20	Q5KR49; Q5KR48; Q5KR47	Tropomyosin alpha-1 chain;Tropomyosin beta chain;Tropomyosin alpha-3 chain	TPM1;TPM2;TPM3	FUNCTION: Binds to actin filaments in muscle and non-muscle cells. Plays a central role, in association with the troponin complex, in the calcium dependent regulation of vertebrate striated muscle contraction. Smooth muscle contraction is regulated by interaction with caldesmon. In non-muscle cells is implicated in stabilizing cytoskeleton actin filaments. {ECO:0000250|UniProtKB:P09493}.;FUNCTION…	Tropomyosin alpha-1 chain OS=Bos taurus OX=9913 GN=TPM1 PE=2 SV=1;Tropomyosin beta chain OS=Bos taurus OX=9913 GN=TPM2 PE=2 SV=1;Tropomyosin alpha-3 chain OS=Bos taurus OX=9913 GN=TPM3 PE=2 SV=1	1xTMT6plex [K1];1xTMT6plex [N-Term];1xPhospho [Y2(100)]	Q5KR49 [161-167]; Q5KR48 [161-167]; Q5KR47 [161-167]	Q5KR49 1xPhospho [Y162(100)]; Q5KR48 1xPhospho [Y162(100)]; Q5KR47 1xPhospho [Y162(100)]	1	4	1432.76	1.84116	1.33149	1.51297	1.56187	0.510585	0.725759	0.572065	0.602803	2.59102	0.00249204
[K].AASPATK.[G]	2	E1BHU1	Treacle ribosome biosis factor 1	TCOF1		Treacle ribosome biosis factor 1 OS=Bos taurus OX=9913 GN=TCOF1 PE=1 SV=2	1xTMT6plex [K7];1xTMT6plex [N-Term];1xPhospho [T6(98.9)]	E1BHU1 [661-667]	E1BHU1 1xPhospho [T666(98.9)]	0	11	1183.65	1.53935	1.36607	1.32303	1.40948	0.499259	0.515891	0.617381	0.544177	2.59012	0.00509045
[R].SPSPGELQAR.[S]	79	E1BDC7	Synaptopodin 2 like	SYNPO2L		Synaptopodin 2 like OS=Bos taurus OX=9913 GN=SYNPO2L PE=4 SV=3	1xTMT6plex [N-Term];1xPhospho [S3(99.9)]	E1BDC7 [95-104]	E1BDC7 1xPhospho [S97(98.1)]	0	39	1350.66	1.74857	1.42523	1.38807	1.52063	0.708446	0.639957	0.423579	0.590661	2.57445	0.00289142
[R].KDATLSPR.[S]	21	G3MZU6	Immunoglobulin like and fibronectin type III domain containing 1	IGFN1		Immunoglobulin like and fibronectin type III domain containing 1 OS=Bos taurus OX=9913 GN=IGFN1 PE=4 SV=2	1xTMT6plex [K1];1xTMT6plex [N-Term];1xPhospho [S6(100)]	G3MZU6 [1902-1909]	G3MZU6 1xPhospho [S1907(100)]	1	25	1425.79	1.22101	1.34336	1.52519	1.36319	0.678494	0.603165	0.402784	0.561481	2.42784	0.00392483
[R].EASVDEGK.[Q]	5	A4IFK3	LMOD1 protein	LMOD1		LMOD1 protein OS=Bos taurus OX=9913 GN=LMOD1 PE=2 SV=1	1xTMT6plex [K8];1xTMT6plex [N-Term];1xPhospho [S3(100)]	A4IFK3 [83-90]	A4IFK3 1xPhospho [S85(100)]	0	20	1372.68	1.90406	1.40701	1.22367	1.51158	0.671044	0.683603	0.603839	0.652829	2.31543	0.00468845
[R].GSSAESALPR.[A]	2	G3N022	Striated muscle enriched protein kinase	SPEG		Striated muscle enriched protein kinase OS=Bos taurus OX=9913 GN=SPEG PE=3 SV=2	1xTMT6plex [N-Term];1xPhospho [S3(100)]	G3N022 [2013-2022]	G3N022 1xPhospho [S2015(100)]	0	38	1283.62	1.58896	1.42571	1.14168	1.38545	0.6162	0.625879	0.572919	0.604999	2.29001	0.00406169
[R].VGEPSMSAMQR.[K]	39	A0A3Q1M2X5	Actinin alpha 3	ACTN3		Actinin alpha 3 OS=Bos taurus OX=9913 GN=ACTN3 PE=3 SV=1	2xOxidation [M6; M9];1xTMT6plex [N-Term];1xPhospho [S7(96.3)]	A0A3Q1M2X5 [303-313]	A0A3Q1M2X5 1xPhospho [S309(98)]	0	37	1533.66	1.3487	1.67883	1.70574	1.57776	0.862351	0.830519	0.381436	0.691435	2.28186	0.0101064
[K].AASPATK.[G]	1	E1BHU1	Treacle ribosome biosis factor 1	TCOF1		Treacle ribosome biosis factor 1 OS=Bos taurus OX=9913 GN=TCOF1 PE=1 SV=2	1xTMT6plex [K7];1xTMT6plex [N-Term];1xPhospho [S/T]	E1BHU1 [661-667]	E1BHU1 1xPhospho [S/T]	0	14	1183.65	1.39656	1.33144	1.35424	1.36075	0.750871	0.475099	0.59732	0.607763	2.23894	0.00458996
[R].TSLSPVSEASR.[D]	7	A0A3Q1M5Q3	Proline rich 33	PRR33		Proline rich 33 OS=Bos taurus OX=9913 GN=PRR33 PE=4 SV=1	1xTMT6plex [N-Term];1xPhospho [S4(97.6)]	A0A3Q1M5Q3 [218-228]	A0A3Q1M5Q3 1xPhospho [S221(100)]	0	40	1442.71	1.21384	1.29338	1.40139	1.30287	0.643408	0.602884	0.530612	0.592301	2.19968	0.000364849
[R].SASGLSISGGEEK.[S]	6	F1MT60	Nebulin	NEB		Nebulin OS=Bos taurus OX=9913 GN=NEB PE=4 SV=3	1xTMT6plex [K13];1xTMT6plex [N-Term];1xPhospho [S3(100)]	F1MT60 [6759-6771]	F1MT60 1xPhospho [S6761(100)]	0	50	1759.89	1.4524	1.43997	1.16318	1.35185	0.626789	0.693672	0.523845	0.614768	2.19896	0.00229102
[R].VGEPSMSAMQR.[K]	5	A0A3Q1M2X5	Actinin alpha 3	ACTN3		Actinin alpha 3 OS=Bos taurus OX=9913 GN=ACTN3 PE=3 SV=1	1xOxidation [M9];1xTMT6plex [N-Term];1xPhospho [S7(97.6)]	A0A3Q1M2X5 [303-313]	A0A3Q1M2X5 1xPhospho [S309(97.6)]	0	26	1517.67	1.31438	1.66375	1.62314	1.53376	0.83145	0.802224	0.487241	0.706971	2.16948	5.78602e-05
[K].APATATLASPGSTSR.[N]	5	A0A3Q1M9W4	Microtubule-associated protein	MAP4		Microtubule-associated protein OS=Bos taurus OX=9913 GN=MAP4 PE=4 SV=1	1xTMT6plex [N-Term];1xPhospho [S9(89.8)]	A0A3Q1M9W4 [1868-1882]	A0A3Q1M9W4 1xPhospho [S1876(99.7)]	0	11	1696.85	1.41162	1.43627	1.61685	1.48825	0.81428	0.85118	0.393289	0.68625	2.16867	0.00285631
[R].VGEPSMSAMQR.[K]	56	A0A3Q1M2X5	Actinin alpha 3	ACTN3		Actinin alpha 3 OS=Bos taurus OX=9913 GN=ACTN3 PE=3 SV=1	2xOxidation [M6; M9];1xTMT6plex [N-Term];1xPhospho [S]	A0A3Q1M2X5 [303-313]	A0A3Q1M2X5 1xPhospho [S]	0	37	1533.66	1.38695	1.57151	1.6085	1.52232	0.879633	0.853939	0.448711	0.727428	2.09275	0.00692067
[R].RSPSPYYSR.[YG]	8	Q2KJ71; Q3ZBT6	Transformer 2 alpha homolog;Transformer-2 protein homolog beta	TRA2A;TRA2B	;FUNCTION: Sequence-specific RNA-binding protein which participates in the control of pre-mRNA splicing. Can either activate or suppress exon inclusion. Acts additively with RBMX to promote exon 7 inclusion of the survival motor neuron SMN2. Activates the splicing of MAPT/Tau exon 10. Alters pre-mRNA splicing patterns by antagonizing the effects of splicing regulators, like RBMX. Binds to the AG-…	Transformer 2 alpha homolog OS=Bos taurus OX=9913 GN=TRA2A PE=2 SV=1;Transformer-2 protein homolog beta OS=Bos taurus OX=9913 GN=TRA2B PE=2 SV=1	1xTMT6plex [N-Term];1xPhospho [S4(100)]	Q2KJ71 [258-266]; Q3ZBT6 [263-271]	Q2KJ71 1xPhospho [S261(100)]; Q3ZBT6 1xPhospho [S266(100)]	1	51	1421.68	1.19936	1.31807	1.48013	1.33252	0.686661	0.668408	0.564219	0.639763	2.08283	0.00152414
[R].SASQDLIR.[K]	1	A0A3Q1M0L9	LIM and calponin homology domains 1	LIMCH1		LIM and calponin homology domains 1 OS=Bos taurus OX=9913 GN=LIMCH1 PE=4 SV=1	1xTMT6plex [N-Term];1xPhospho [S3(100)]	A0A3Q1M0L9 [682-689]	A0A3Q1M0L9 1xPhospho [S684(100)]	0	8	1198.6	1.31049	1.30638	1.11104	1.24264	0.676562	0.437774	0.708171	0.607502	2.04549	0.0398393
[R].SSSGAQDPR.[A]	4	G3MZU6	Immunoglobulin like and fibronectin type III domain containing 1	IGFN1		Immunoglobulin like and fibronectin type III domain containing 1 OS=Bos taurus OX=9913 GN=IGFN1 PE=4 SV=2	1xTMT6plex [N-Term];1xPhospho [S]	G3MZU6 [860-868]	G3MZU6 1xPhospho [S]	0	28	1213.54	1.17502	1.27174	1.21992	1.22223	0.402398	0.63692	0.75366	0.597659	2.04502	0.00380755
[R].SDSLSPPR.[H]	3	A0A3Q1M0L9	LIM and calponin homology domains 1	LIMCH1		LIM and calponin homology domains 1 OS=Bos taurus OX=9913 GN=LIMCH1 PE=4 SV=1	1xTMT6plex [N-Term];1xPhospho [S5(100)]	A0A3Q1M0L9 [34-41]	A0A3Q1M0L9 1xPhospho [S38(100)]	0	25	1167.56	1.21259	1.31312	1.60816	1.37796	0.706534	0.723257	0.609944	0.679912	2.02667	0.0295478
[R].ASATPKLEPVPVQK.[GX]	3	A0A3Q1MJ74	PDZ and LIM domain 5	PDLIM5		PDZ and LIM domain 5 OS=Bos taurus OX=9913 GN=PDLIM5 PE=4 SV=1	2xTMT6plex [K6; K14];1xTMT6plex [N-Term];1xPhospho [T4(100)]	A0A3Q1MJ74 [84-97]	A0A3Q1MJ74 1xPhospho [T87(100)]	1	28	2232.3	1.70195	1.28464	1.37473	1.45378	0.736671	0.74124	0.69595	0.72462	2.00626	0.00932226
[R].ASAQSSLQR.[S]	5	E1BF23	Myomesin 2	MYOM2		Myomesin 2 OS=Bos taurus OX=9913 GN=MYOM2 PE=4 SV=3	1xTMT6plex [N-Term];1xPhospho [S6(100)]	E1BF23 [39-47]	E1BF23 1xPhospho [S44(100)]	0	26	1256.62	1.30326	1.51391	1.57426	1.46381	0.777416	0.776781	0.650908	0.735035	1.99149	0.0390363
[R].GSPVLTVR.[R]	1	G3N022	Striated muscle enriched protein kinase	SPEG		Striated muscle enriched protein kinase OS=Bos taurus OX=9913 GN=SPEG PE=3 SV=2	1xTMT6plex [N-Term];1xPhospho [T6(97.3)]	G3N022 [2456-2463]	G3N022 1xPhospho [T2461(97.3)]	0	9	1137.62	1.53744	1.25485	1.18602	1.3261	0.636656	0.604789	0.760536	0.667327	1.98719	0.0291407
[K].EAFTVIDQNR.[D]	6	Q0P571	Myosin regulatory light chain 2, skeletal muscle isoform	MYLPF		Myosin regulatory light chain 2, skeletal muscle isoform OS=Bos taurus OX=9913 GN=MYLPF PE=2 SV=1	1xTMT6plex [N-Term];1xPhospho [T4(100)]	Q0P571 [33-42]	Q0P571 1xPhospho [T36(100)]	0	28	1501.72	2.04296	1.23507	1.06025	1.44609	0.958824	0.66535	0.567573	0.730582	1.97937	0.0398994
[R].VGEPSMSAMQR.[K]	7	A0A3Q1M2X5	Actinin alpha 3	ACTN3		Actinin alpha 3 OS=Bos taurus OX=9913 GN=ACTN3 PE=3 SV=1	1xOxidation [M6];1xTMT6plex [N-Term];1xPhospho [S]	A0A3Q1M2X5 [303-313]	A0A3Q1M2X5 1xPhospho [S]	0	5	1517.67	1.31372	1.72874	1.35197	1.46481	0.81189	0.863087	0.565666	0.746881	1.96123	0.0363948
[R].ASEGPESLK.[S]	2	G3MZU6	Immunoglobulin like and fibronectin type III domain containing 1	IGFN1		Immunoglobulin like and fibronectin type III domain containing 1 OS=Bos taurus OX=9913 GN=IGFN1 PE=4 SV=2	1xTMT6plex [K9];1xTMT6plex [N-Term];1xPhospho [S2(100)]	G3MZU6 [1063-1071]	G3MZU6 1xPhospho [S1064(100)]	0	21	1455.75	1.20378	1.13029	1.5607	1.29826	0.632657	0.740382	0.63635	0.669797	1.93829	0.0166144
[R].SSSGAQDPR.[A]	4	G3MZU6	Immunoglobulin like and fibronectin type III domain containing 1	IGFN1		Immunoglobulin like and fibronectin type III domain containing 1 OS=Bos taurus OX=9913 GN=IGFN1 PE=4 SV=2	1xTMT6plex [N-Term];1xPhospho [S3(97.7)]	G3MZU6 [860-868]	G3MZU6 1xPhospho [S862(98)]	0	37	1213.54	1.02947	1.26962	1.28039	1.19316	0.444097	0.714027	0.733871	0.630665	1.89191	0.0118212
[R].SASGLSISGGEEK.[S]	6	F1MT60	Nebulin	NEB		Nebulin OS=Bos taurus OX=9913 GN=NEB PE=4 SV=3	1xTMT6plex [K13];1xTMT6plex [N-Term];1xPhospho [S1(97.1)]	F1MT60 [6759-6771]	F1MT60 1xPhospho [S6759(100)]	0	62	1759.89	1.40737	1.44509	1.08213	1.31153	0.781621	0.780507	0.530198	0.697442	1.88049	0.0125112
[R].VGEPSMSAMQR.[K]	22	A0A3Q1M2X5	Actinin alpha 3	ACTN3		Actinin alpha 3 OS=Bos taurus OX=9913 GN=ACTN3 PE=3 SV=1	2xOxidation [M6; M9];1xTMT6plex [N-Term];1xPhospho [S5(96.9)]	A0A3Q1M2X5 [303-313]	A0A3Q1M2X5 1xPhospho [S307(97.4)]	0	32	1533.66	1.33179	1.50123	1.53938	1.45747	0.901503	0.948772	0.486622	0.778966	1.87103	0.0132766
[R].DYETASLQEVR.[A]	9	A0A3Q1M2X5	Actinin alpha 3	ACTN3		Actinin alpha 3 OS=Bos taurus OX=9913 GN=ACTN3 PE=3 SV=1	1xTMT6plex [N-Term];1xPhospho [S6(98.2)]	A0A3Q1M2X5 [423-433]	A0A3Q1M2X5 1xPhospho [S428(99)]	0	29	1619.75	1.29102	1.61852	1.5377	1.48241	1.17461	0.73316	0.475912	0.79456	1.8657	0.0490628
[K].KMFDAAKSPTTQ.[-]	4	G3MYN5	Troponin I1, slow skeletal type	TNNI1		Troponin I1, slow skeletal type OS=Bos taurus OX=9913 GN=TNNI1 PE=4 SV=2	1xOxidation [M2];2xTMT6plex [K1; K7];1xTMT6plex [N-Term];1xPhospho [S8(100)]	G3MYN5 [176-187]	G3MYN5 1xPhospho [S183(100)]	2	8	2108.11	1.72783	1.37408	1.38244	1.49478	0.678578	1.09114	0.638952	0.80289	1.86175	0.0149945
[R].KAQSLEGQSPAAPSPR.[E]	6	A0A3Q1NIU4	Collagen alpha-1(I) chain			Collagen alpha-1(I) chain OS=Bos taurus OX=9913 PE=4 SV=1	1xTMT6plex [K1];1xTMT6plex [N-Term];1xPhospho [S4(100)]	A0A3Q1NIU4 [1077-1092]; [1170-1185]	A0A3Q1NIU4 1xPhospho [S1080(100)]; 1xPhospho [S1173(100)]	1	53	2162.14	1.24628	1.2878	1.28491	1.27299	0.735661	0.654314	0.667235	0.685737	1.85639	3.30781e-05
[R].RSPSPGATR.[L]	1	G3N022	Striated muscle enriched protein kinase	SPEG		Striated muscle enriched protein kinase OS=Bos taurus OX=9913 GN=SPEG PE=3 SV=2	1xTMT6plex [N-Term];1xPhospho [T8(100)]	G3N022 [2044-2052]	G3N022 1xPhospho [T2051(100)]	1	33	1237.63	1.52723	1.33604	1.09699	1.32009	0.710863	0.753569	0.670211	0.711547	1.85523	0.00864384
[R].DYETASLQEVR.[A]	3	A0A3Q1M2X5	Actinin alpha 3	ACTN3		Actinin alpha 3 OS=Bos taurus OX=9913 GN=ACTN3 PE=3 SV=1	1xTMT6plex [N-Term];1xPhospho [T/S/Y]	A0A3Q1M2X5 [423-433]	A0A3Q1M2X5 1xPhospho [T/S/Y]	0	13	1619.75	1.19115	1.71969	1.2833	1.39804	1.23202	0.482541	0.549394	0.754652	1.85257	0.00011962
[R].ASEGPESLK.[S]	1	G3MZU6	Immunoglobulin like and fibronectin type III domain containing 1	IGFN1		Immunoglobulin like and fibronectin type III domain containing 1 OS=Bos taurus OX=9913 GN=IGFN1 PE=4 SV=2	1xTMT6plex [K9];1xTMT6plex [N-Term];1xPhospho [S7(100)]	G3MZU6 [1063-1071]	G3MZU6 1xPhospho [S1069(100)]	0	3	1455.75	1.35621	1.15356	1.35219	1.28732	0.643848	0.780311	0.662026	0.695395	1.85121	0.035024
[R].GGGSCSGSVGGGGSGSLPSQR.[G]	2	A0A3Q1LT57	Protein CASC3	CASC3		Protein CASC3 OS=Bos taurus OX=9913 GN=CASC3 PE=3 SV=1	1xCarbamidomethyl [C5];1xTMT6plex [N-Term];1xPhospho [S]	A0A3Q1LT57 [32-52]	A0A3Q1LT57 1xPhospho [S]	0	32	2116.93	1.27532	1.46836	1.46068	1.40145	0.775689	0.915438	0.599078	0.763402	1.8358	0.00456692
[R].LEGDGGERASPENR.[E]	2	E1BA80	Myosin XVIIIB	MYO18B		Myosin XVIIIB OS=Bos taurus OX=9913 GN=MYO18B PE=3 SV=3	1xTMT6plex [N-Term];1xPhospho [S10(100)]	E1BA80 [2475-2488]	E1BA80 1xPhospho [S2484(100)]	1	12	1795.82	1.52904	1.35677	1.18629	1.35737	1.09471	0.723551	0.472761	0.763675	1.77741	0.031921
[R].SGSIQAK.[N]	7	E1BDF0	Nexilin F-actin binding protein	NEXN		Nexilin F-actin binding protein OS=Bos taurus OX=9913 GN=NEXN PE=4 SV=3	1xTMT6plex [K7];1xTMT6plex [N-Term];1xPhospho [S3(99.9)]	E1BDF0 [440-446]	E1BDF0 1xPhospho [S442(100)]	0	23	1228.67	1.22168	1.15747	1.35907	1.24608	0.526675	0.782257	0.796922	0.701951	1.77516	0.0407504
[K].GQSPTSPDSR.[S]	3	F1MI03	Serine/arginine repetitive matrix 2	SRRM2		Serine/arginine repetitive matrix 2 OS=Bos taurus OX=9913 GN=SRRM2 PE=4 SV=2	1xTMT6plex [N-Term];1xPhospho [S/T]	F1MI03 [1048-1057]	F1MI03 1xPhospho [S/T]	0	11	1340.6	1.34756	1.47339	1.26136	1.36077	0.853985	0.754575	0.719555	0.776039	1.75348	0.000782129
[K].IVTNNLK.[S]	4	Q5KR48	Tropomyosin beta chain	TPM2	FUNCTION: Binds to actin filaments in muscle and non-muscle cells. Plays a central role, in association with the troponin complex, in the calcium dependent regulation of vertebrate striated muscle contraction. Smooth muscle contraction is regulated by interaction with caldesmon. In non-muscle cells is implicated in stabilizing cytoskeleton actin filaments. The non-muscle isoform may have a role i…	Tropomyosin beta chain OS=Bos taurus OX=9913 GN=TPM2 PE=2 SV=1	1xTMT6plex [K7];1xTMT6plex [N-Term];1xPhospho [T3(100)]	Q5KR48 [199-205]	Q5KR48 1xPhospho [T201(100)]	0	7	1339.78	1.72088	1.18749	1.3866	1.43166	1.01773	0.861208	0.571858	0.816931	1.75248	0.0399351
[R].RSPSPGATR.[L]	5	G3N022	Striated muscle enriched protein kinase	SPEG		Striated muscle enriched protein kinase OS=Bos taurus OX=9913 GN=SPEG PE=3 SV=2	1xTMT6plex [N-Term];1xPhospho [S4(97.7)]	G3N022 [2044-2052]	G3N022 1xPhospho [S2047(100)]	1	29	1237.63	1.40046	1.27286	1.16948	1.28093	0.923602	0.68084	0.592093	0.732179	1.74948	0.0385466
[R].QTPSPDVVLR.[G]	4	A0A3Q1M0L9	LIM and calponin homology domains 1	LIMCH1		LIM and calponin homology domains 1 OS=Bos taurus OX=9913 GN=LIMCH1 PE=4 SV=1	1xTMT6plex [N-Term];1xPhospho [S4(100)]	A0A3Q1M0L9 [60-69]	A0A3Q1M0L9 1xPhospho [S63(100)]	0	36	1420.74	1.35077	1.32067	1.35043	1.34062	0.800353	0.897533	0.615387	0.771091	1.7386	0.0023996
[K].KGSPPTSPGK.[A]	2	E1BHU1	Treacle ribosome biosis factor 1	TCOF1		Treacle ribosome biosis factor 1 OS=Bos taurus OX=9913 GN=TCOF1 PE=1 SV=2	2xTMT6plex [K1; K10];1xTMT6plex [N-Term];1xPhospho [S3(100)]	E1BHU1 [382-391]	E1BHU1 1xPhospho [S384(100)]	1	25	1722.98	1.39469	1.14651	1.24994	1.26371	0.830371	0.693197	0.658499	0.727355	1.73741	0.000579903
[R].LSPSASPPR.[R]	4	E1BP16	Serine and arginine repetitive matrix 1	SRRM1		Serine and arginine repetitive matrix 1 OS=Bos taurus OX=9913 GN=SRRM1 PE=4 SV=3	1xTMT6plex [N-Term];1xPhospho [S6(97.6)]	E1BP16 [386-394]	E1BP16 1xPhospho [S391(98.7)]	0	27	1220.62	1.29111	1.2798	1.34063	1.30385	0.859926	0.709718	0.715001	0.761548	1.7121	0.019074
[K].SSSPLTPAQR.[R]	2	G3MXB9	Chromosome 28 C10orf71 homolog	C28H10orf71		Chromosome 28 C10orf71 homolog OS=Bos taurus OX=9913 GN=C28H10orf71 PE=4 SV=2	1xTMT6plex [N-Term];1xPhospho [S3(95.1)]	G3MXB9 [114-123]	G3MXB9 1xPhospho [S116(100)]	0	21	1352.68	1.0974	1.16064	1.50616	1.25473	0.684557	0.762396	0.76161	0.736188	1.70437	0.000341938
[R].ATDPASPHIGR.[S]	11	O46385	Supervillin	SVIL	FUNCTION: [Isoform 1]: Forms a high-affinity link between the actin cytoskeleton and the membrane. Is among the first costameric proteins to assemble during myogenesis and it contributes to myogenic membrane structure and differentiation. Appears to be involved in myosin II assembly. May modulate myosin II regulation through MLCK during cell spreading, an initial step in cell migration. May play …	Supervillin OS=Bos taurus OX=9913 GN=SVIL PE=1 SV=2	1xTMT6plex [N-Term];1xPhospho [S6(100)]	O46385 [45-55]	O46385 1xPhospho [S50(100)]	0	46	1430.7	1.33231	1.25089	1.1674	1.2502	0.748406	0.720227	0.740762	0.736465	1.69757	0.000444037
[R].AELSEGK.[C]	4	Q5KR49	Tropomyosin alpha-1 chain	TPM1	FUNCTION: Binds to actin filaments in muscle and non-muscle cells. Plays a central role, in association with the troponin complex, in the calcium dependent regulation of vertebrate striated muscle contraction. Smooth muscle contraction is regulated by interaction with caldesmon. In non-muscle cells is implicated in stabilizing cytoskeleton actin filaments. {ECO:0000250|UniProtKB:P09493}.	Tropomyosin alpha-1 chain OS=Bos taurus OX=9913 GN=TPM1 PE=2 SV=1	1xTMT6plex [K7];1xTMT6plex [N-Term];1xPhospho [S4(100)]	Q5KR49 [183-189]	Q5KR49 1xPhospho [S186(100)]	0	22	1271.66	1.59547	1.17311	1.3163	1.36163	0.846736	0.896874	0.689174	0.810928	1.6791	0.0379743
[R].SLYGLGGSK.[R]	1	A4FV94	KRT6A protein	KRT6A		KRT6A protein OS=Bos taurus OX=9913 GN=KRT6A PE=2 SV=1	1xTMT6plex [K9];1xTMT6plex [N-Term];1xPhospho [S1(100)]	A4FV94 [59-67]	A4FV94 1xPhospho [S59(100)]	0	26	1419.76	1.35996	1.65856	0.788988	1.26917	0.4937	0.452947	1.38434	0.776997	1.63343	0.0327507
[K].QEVEPQQAAGTMSPK.[T]	2	E1BHU1	Treacle ribosome biosis factor 1	TCOF1		Treacle ribosome biosis factor 1 OS=Bos taurus OX=9913 GN=TCOF1 PE=1 SV=2	1xOxidation [M12];1xTMT6plex [K15];1xTMT6plex [N-Term];1xPhospho [S13(100)]	E1BHU1 [1222-1236]	E1BHU1 1xPhospho [S1234(100)]	0	39	2155.05	1.38894	1.36251	1.15637	1.30261	0.801368	0.756372	0.842931	0.800224	1.6278	0.00293997
[R].GASPPAPLAGPHPCPAPR.[A]	7	A0A3Q1M5Q3	Proline rich 33	PRR33		Proline rich 33 OS=Bos taurus OX=9913 GN=PRR33 PE=4 SV=1	1xCarbamidomethyl [C14];1xTMT6plex [N-Term];1xPhospho [S3(100)]	A0A3Q1M5Q3 [530-547]	A0A3Q1M5Q3 1xPhospho [S532(100)]	0	70	2059.01	1.11053	1.14145	1.06493	1.10564	0.724304	0.638431	0.683297	0.682011	1.62115	0.000219948
[R].GRPGTAGSVGR.[G]	1	G3MZU6	Immunoglobulin like and fibronectin type III domain containing 1	IGFN1		Immunoglobulin like and fibronectin type III domain containing 1 OS=Bos taurus OX=9913 GN=IGFN1 PE=4 SV=2	1xTMT6plex [N-Term];1xPhospho [S8(99.9)]	G3MZU6 [1113-1123]	G3MZU6 1xPhospho [S1120(99.9)]	0	36	1323.67	1.22953	1.16222	1.20794	1.1999	0.790952	0.751954	0.678563	0.74049	1.62041	0.000281447
[R].SASGLSISGGEEK.[S]	1	F1MT60	Nebulin	NEB		Nebulin OS=Bos taurus OX=9913 GN=NEB PE=4 SV=3	1xTMT6plex [K13];1xTMT6plex [N-Term];1xPhospho [S]	F1MT60 [6759-6771]	F1MT60 1xPhospho [S]	0	12	1759.89	1.4062	1.3287	1.17611	1.30367	1.11375	0.836401	0.46386	0.804671	1.62013	0.0300876
[R].RGSSAESALPR.[A]	15	G3N022	Striated muscle enriched protein kinase	SPEG		Striated muscle enriched protein kinase OS=Bos taurus OX=9913 GN=SPEG PE=3 SV=2	1xTMT6plex [N-Term];1xPhospho [S3(100)]	G3N022 [2012-2022]	G3N022 1xPhospho [S2014(100)]	1	48	1439.72	1.40944	1.20218	1.13974	1.25045	0.793968	0.811056	0.716009	0.773678	1.61625	0.00530962
[R].SSSASSPELK.[D]	4	F1MI03	Serine/arginine repetitive matrix 2	SRRM2		Serine/arginine repetitive matrix 2 OS=Bos taurus OX=9913 GN=SRRM2 PE=4 SV=2	1xTMT6plex [K10];1xTMT6plex [N-Term];1xPhospho [S1(92.7)]	F1MI03 [1402-1411]	F1MI03 1xPhospho [S1402(97.2)]	0	21	1530.78	1.30672	1.36035	1.25328	1.30679	0.861402	0.818965	0.755879	0.812082	1.60918	0.0455326
[K].ARSPVDDK.[A]	10	A0A3Q1LPD6	Serine/threonine-protein kinase PRP4 homolog	PRPF4B		Serine/threonine-protein kinase PRP4 homolog OS=Bos taurus OX=9913 GN=PRPF4B PE=3 SV=1	1xTMT6plex [K8];1xTMT6plex [N-Term];1xPhospho [S3(100)]	A0A3Q1LPD6 [316-323]	A0A3Q1LPD6 1xPhospho [S318(100)]	1	22	1425.75	1.20594	1.37122	1.25717	1.27811	0.884479	0.741482	0.764052	0.796671	1.60431	0.00133906
[R].APQTSSPPPAR.[R]	4	E1BP16	Serine and arginine repetitive matrix 1	SRRM1		Serine and arginine repetitive matrix 1 OS=Bos taurus OX=9913 GN=SRRM1 PE=4 SV=3	1xTMT6plex [N-Term];1xPhospho [S5(96.2)]	E1BP16 [688-698]	E1BP16 1xPhospho [S692(96.2)]	0	11	1417.7	0.987715	1.46283	1.34735	1.26597	0.820315	0.754074	0.80094	0.791776	1.59889	0.00272773
[R].ASAQSSLQR.[S]	2	E1BF23	Myomesin 2	MYOM2		Myomesin 2 OS=Bos taurus OX=9913 GN=MYOM2 PE=4 SV=3	1xTMT6plex [N-Term];1xPhospho [S2(100)]	E1BF23 [39-47]	E1BF23 1xPhospho [S40(100)]	0	39	1256.62	1.10582	1.39473	1.3897	1.29675	0.79556	0.889802	0.751528	0.812297	1.5964	0.00954521
[R].RGSSAESALPR.[A]	17	G3N022	Striated muscle enriched protein kinase	SPEG		Striated muscle enriched protein kinase OS=Bos taurus OX=9913 GN=SPEG PE=3 SV=2	1xTMT6plex [N-Term];1xPhospho [S4(97.3)]	G3N022 [2012-2022]	G3N022 1xPhospho [S2015(98.8)]	1	61	1439.72	1.43644	1.15876	1.17829	1.25783	0.883231	0.788743	0.697635	0.78987	1.59246	0.0109326
[K].TRHSPTPQQSNR.[T]	2	E1BP16	Serine and arginine repetitive matrix 1	SRRM1		Serine and arginine repetitive matrix 1 OS=Bos taurus OX=9913 GN=SRRM1 PE=4 SV=3	1xTMT6plex [N-Term];1xPhospho [S4(99.7)]	E1BP16 [409-420]	E1BP16 1xPhospho [S412(99.8)]	1	9	1717.83	1.03145	1.3413	1.26073	1.21116	0.698864	0.725296	0.878912	0.767691	1.57767	0.030318
[R].RVEDEGPVRSPSPGELQAR.[S]	4	E1BDC7	Synaptopodin 2 like	SYNPO2L		Synaptopodin 2 like OS=Bos taurus OX=9913 GN=SYNPO2L PE=4 SV=3	1xTMT6plex [N-Term];1xPhospho [S10(96.4)]	E1BDC7 [86-104]	E1BDC7 1xPhospho [S95(97.8)]	2	28	2388.19	1.35508	1.31694	1.26465	1.31222	1.10469	0.849205	0.568262	0.840718	1.56084	0.00463897
[R].RVEDEGPVRSPSPGELQAR.[S]	2	E1BDC7	Synaptopodin 2 like	SYNPO2L		Synaptopodin 2 like OS=Bos taurus OX=9913 GN=SYNPO2L PE=4 SV=3	1xTMT6plex [N-Term];1xPhospho [S12(95.3)]	E1BDC7 [86-104]	E1BDC7 1xPhospho [S97(98)]	2	26	2388.19	1.33107	1.29748	1.11356	1.24737	1.01938	0.985705	0.416011	0.807031	1.54563	0.0178708
[R].SQSSDTEQQSPTSGGGK.[V]	5	A0A3Q1N3Q6	Eukaryotic translation initiation factor 4B	EIF4B		Eukaryotic translation initiation factor 4B OS=Bos taurus OX=9913 GN=EIF4B PE=1 SV=1	1xTMT6plex [K17];1xTMT6plex [N-Term];1xPhospho [T/S]	A0A3Q1N3Q6 [495-511]	A0A3Q1N3Q6 1xPhospho [S/T]	0	25	2219.02	0.986153	1.22276	1.22345	1.14412	0.392576	0.494696	1.35536	0.747545	1.53051	0.00179912
[R].SGSAHGSGK.[S]	13	Q3ZBT6	Transformer-2 protein homolog beta	TRA2B	FUNCTION: Sequence-specific RNA-binding protein which participates in the control of pre-mRNA splicing. Can either activate or suppress exon inclusion. Acts additively with RBMX to promote exon 7 inclusion of the survival motor neuron SMN2. Activates the splicing of MAPT/Tau exon 10. Alters pre-mRNA splicing patterns by antagonizing the effects of splicing regulators, like RBMX. Binds to the AG-r…	Transformer-2 protein homolog beta OS=Bos taurus OX=9913 GN=TRA2B PE=2 SV=1	1xTMT6plex [K9];1xTMT6plex [N-Term];1xPhospho [S7(100)]	Q3ZBT6 [20-28]	Q3ZBT6 1xPhospho [S26(100)]	0	27	1325.66	1.19938	1.29081	1.32678	1.27233	0.647027	0.990118	0.861463	0.832869	1.52764	0.000500714
[K].SEISPEQSR.[S]	2	F1MI03	Serine/arginine repetitive matrix 2	SRRM2		Serine/arginine repetitive matrix 2 OS=Bos taurus OX=9913 GN=SRRM2 PE=4 SV=2	1xTMT6plex [N-Term];1xPhospho [S4(100)]	F1MI03 [1115-1123]	F1MI03 1xPhospho [S1118(100)]	0	26	1341.62	1.34548	1.37548	1.24597	1.32231	0.944633	0.906131	0.79421	0.881658	1.4998	0.00607614
[R].RLSSTLER.[L]	1	G3N022	Striated muscle enriched protein kinase	SPEG		Striated muscle enriched protein kinase OS=Bos taurus OX=9913 GN=SPEG PE=3 SV=2	1xTMT6plex [N-Term];1xPhospho [T5(98.7)]	G3N022 [2465-2472]	G3N022 1xPhospho [T2469(98.7)]	1	23	1270.67	1.58309	1.14693	1.09766	1.2759	0.938849	0.788873	0.832621	0.853448	1.49499	0.0199775
[K].TVDMESTEVFTK.[K]	5	P02663	Alpha-S2-casein	CSN1S2	FUNCTION: Important role in the capacity of milk to transport calcium phosphate.; FUNCTION: Casocidin-I inhibits the growth of E.coli and S.carnosus.	Alpha-S2-casein OS=Bos taurus OX=9913 GN=CSN1S2 PE=1 SV=2	1xOxidation [M4];1xTMT6plex [K12];1xTMT6plex [N-Term];1xPhospho [S6(98.5)]	P02663 [153-164]	P02663 1xPhospho [S158(100)]	0	24	1940.93	0.825684	0.760031	0.869724	0.818479	0.534166	0.487802	0.626785	0.549584	1.48927	0.0121878
[R].THPYSPK.[IS]	5	A6QPY5	Upstream transcription factor 2, c-fos interacting	USF2		Upstream transcription factor 2, c-fos interacting OS=Bos taurus OX=9913 GN=USF2 PE=2 SV=1	1xTMT6plex [K7];1xTMT6plex [N-Term];1xPhospho [S5(100)]	A6QPY5 [218-224]	A6QPY5 1xPhospho [S222(100)]	0	18	1367.71	1.37895	1.13753	1.23896	1.25181	0.764399	0.921175	0.838633	0.841402	1.48777	0.00579525
[R].DGEQSPNVSLMQR.[M]	1	A0A3Q1LZX7	DDB1 and CUL4 associated factor 6	DCAF6		DDB1 and CUL4 associated factor 6 OS=Bos taurus OX=9913 GN=DCAF6 PE=4 SV=1	1xOxidation [M11];1xTMT6plex [N-Term];1xPhospho [S5(100)]	A0A3Q1LZX7 [332-344]	A0A3Q1LZX7 1xPhospho [S336(100)]	0	23	1785.8	1.20343	0.99482	1.31268	1.17031	1.10526	0.60683	0.649857	0.787315	1.48646	0.0368404
[R].ELAESPR.[S]	3	F1MDB9	Transforming acidic coiled-coil containing protein 2	TACC2		Transforming acidic coiled-coil containing protein 2 OS=Bos taurus OX=9913 GN=TACC2 PE=3 SV=3	1xTMT6plex [N-Term];1xPhospho [S5(100)]	F1MDB9 [1060-1066]	F1MDB9 1xPhospho [S1064(100)]	0	26	1110.54	1.48588	1.14277	1.06718	1.23194	0.72284	0.855692	0.908645	0.829059	1.48595	0.000695397
[R].SGSSPEVK.[E]	8	F1MI03	Serine/arginine repetitive matrix 2	SRRM2		Serine/arginine repetitive matrix 2 OS=Bos taurus OX=9913 GN=SRRM2 PE=4 SV=2	1xTMT6plex [K8];1xTMT6plex [N-Term];1xPhospho [S4(95.3)]	F1MI03 [1581-1588]	F1MI03 1xPhospho [S1584(100)]	0	12	1328.69	1.31203	1.41524	1.24705	1.32477	1.02261	1.00585	0.649464	0.892641	1.48411	0.00014221
[R].GAPSGEGGASGVPDDR.[G]	2	G3MZU6	Immunoglobulin like and fibronectin type III domain containing 1	IGFN1		Immunoglobulin like and fibronectin type III domain containing 1 OS=Bos taurus OX=9913 GN=IGFN1 PE=4 SV=2	1xTMT6plex [N-Term];1xPhospho [S4(100)]	G3MZU6 [1547-1562]	G3MZU6 1xPhospho [S1550(100)]	0	22	1737.76	1.10471	1.11812	1.29774	1.17352	1.02852	0.829403	0.516331	0.791417	1.48281	0.00740176
[R].CPPTPVIHHVASPTQR.[S]	1	A0A3Q1M5Q3	Proline rich 33	PRR33		Proline rich 33 OS=Bos taurus OX=9913 GN=PRR33 PE=4 SV=1	1xCarbamidomethyl [C1];1xTMT6plex [N-Term];1xPhospho [S12(100)]	A0A3Q1M5Q3 [334-349]	A0A3Q1M5Q3 1xPhospho [S345(100)]	0	35	2106.05	1.12681	1.21588	1.27173	1.2048	0.799374	0.649755	0.991902	0.813677	1.48069	0.0220905
[R].DPNASPGDAGEQAIR.[Q]	1	A0A3Q1LIB4	Vinculin	VCL		Vinculin OS=Bos taurus OX=9913 GN=VCL PE=1 SV=1	1xTMT6plex [N-Term];1xPhospho [S5(100)]	A0A3Q1LIB4 [234-248]	A0A3Q1LIB4 1xPhospho [S238(100)]	0	20	1806.82	1.32492	1.16857	1.19034	1.22794	0.530465	0.898124	1.07108	0.833223	1.47373	0.00343262
[K].EGSQEEIK.[T]	2	J9TPF5	Cardiomyopathy associated protein 5	CMYA5		Cardiomyopathy associated protein 5 OS=Bos taurus OX=9913 GN=CMYA5 PE=2 SV=1	1xTMT6plex [K8];1xTMT6plex [N-Term];1xPhospho [S3(100)]	J9TPF5 [2043-2050]	J9TPF5 1xPhospho [S2045(100)]	0	25	1457.73	1.03212	0.952724	0.789059	0.924633	0.454223	0.734565	0.694253	0.62768	1.4731	0.00646241
[K].VVANSPANADYQER.[F]	91	A0A3Q1M1H0	LIM domain binding 3	LDB3		LIM domain binding 3 OS=Bos taurus OX=9913 GN=LDB3 PE=4 SV=1	1xTMT6plex [N-Term];1xPhospho [S5(100)]	A0A3Q1M1H0 [108-121]	A0A3Q1M1H0 1xPhospho [S112(100)]	0	58	1842.86	1.14423	1.10206	1.21855	1.15495	0.725681	0.893217	0.733988	0.784295	1.47259	0.00448768
[K].SPQLEPGNTDQESEEQR.[Q]	1	F6PWC4	Calpain-3	CAPN3		Calpain-3 OS=Bos taurus OX=9913 GN=CAPN3 PE=3 SV=1	1xTMT6plex [N-Term];1xPhospho [S1(100)]	F6PWC4 [627-643]	F6PWC4 1xPhospho [S627(100)]	0	22	2252.99	1.49423	1.01378	1.42001	1.30934	1.08511	0.879311	0.711526	0.891983	1.4679	0.0170516
[R].ASGVSELSPR.[E]	16	E1B7W1	Thyroid hormone receptor associated protein 3	THRAP3		Thyroid hormone receptor associated protein 3 OS=Bos taurus OX=9913 GN=THRAP3 PE=1 SV=2	1xTMT6plex [N-Term];1xPhospho [S8(99.9)]	E1B7W1 [237-246]	E1B7W1 1xPhospho [S244(100)]	0	47	1311.65	1.23052	1.27263	1.22649	1.24321	0.817371	0.881958	0.842451	0.84726	1.46733	7.77334e-05
[R].SPGPGSPEAEAGGGFR.[R]	6	E1BIS6	Synemin	SYNM		Synemin OS=Bos taurus OX=9913 GN=SYNM PE=1 SV=2	1xTMT6plex [N-Term];1xPhospho [S]	E1BIS6 [1035-1050]	E1BIS6 1xPhospho [S]	0	52	1781.81	0.9607	1.29381	1.2471	1.1672	0.832341	0.839258	0.715041	0.795546	1.46717	0.0291434
[R].SGSAHGSGK.[S]	2	Q3ZBT6	Transformer-2 protein homolog beta	TRA2B	FUNCTION: Sequence-specific RNA-binding protein which participates in the control of pre-mRNA splicing. Can either activate or suppress exon inclusion. Acts additively with RBMX to promote exon 7 inclusion of the survival motor neuron SMN2. Activates the splicing of MAPT/Tau exon 10. Alters pre-mRNA splicing patterns by antagonizing the effects of splicing regulators, like RBMX. Binds to the AG-r…	Transformer-2 protein homolog beta OS=Bos taurus OX=9913 GN=TRA2B PE=2 SV=1	1xTMT6plex [K9];1xTMT6plex [N-Term];1xPhospho [S1(98.2)]	Q3ZBT6 [20-28]	Q3ZBT6 1xPhospho [S20(98.2)]	0	18	1325.66	1.11731	1.4209	1.31431	1.28417	0.88042	0.913102	0.84446	0.879327	1.4604	0.0382162
[K].NVTNNLK.[S]	2	Q5KR47	Tropomyosin alpha-3 chain	TPM3	FUNCTION: Binds to actin filaments in muscle and non-muscle cells. Plays a central role, in association with the troponin complex, in the calcium dependent regulation of vertebrate striated muscle contraction. Smooth muscle contraction is regulated by interaction with caldesmon. In non-muscle cells is implicated in stabilizing cytoskeleton actin filaments. {ECO:0000250|UniProtKB:P09493}.	Tropomyosin alpha-3 chain OS=Bos taurus OX=9913 GN=TPM3 PE=2 SV=1	1xTMT6plex [K7];1xTMT6plex [N-Term];1xPhospho [T3(100)]	Q5KR47 [199-205]	Q5KR47 1xPhospho [T201(100)]	0	25	1340.73	1.58571	1.0464	1.3083	1.31347	1.03947	0.972843	0.687399	0.899903	1.45956	0.00383137
[R].GGGSCSGSVGGGGSGSLPSQR.[G]	1	A0A3Q1LT57	Protein CASC3	CASC3		Protein CASC3 OS=Bos taurus OX=9913 GN=CASC3 PE=3 SV=1	1xCarbamidomethyl [C5];1xTMT6plex [N-Term];1xPhospho [S19(100)]	A0A3Q1LT57 [32-52]	A0A3Q1LT57 1xPhospho [S50(100)]	0	58	2116.93	1.12395	1.53395	1.16611	1.27467	0.931656	0.835447	0.854371	0.873825	1.45873	0.0398349
[K].CEVSENITGK.[W]	1	A6QP89	MYBPC1 protein	MYBPC1		MYBPC1 protein OS=Bos taurus OX=9913 GN=MYBPC1 PE=2 SV=1	1xCarbamidomethyl [C1];1xTMT6plex [K10];1xTMT6plex [N-Term];1xPhospho [T8(100)]	A6QP89 [511-520]	A6QP89 1xPhospho [T518(100)]	0	36	1674.82	1.085	1.28069	1.39223	1.25264	0.906452	0.992917	0.687878	0.862416	1.45247	0.0377948
[R].DGAAPPPQSPR.[G]	8	E1BK71	Protein kinase C and casein kinase substrate in neurons 3	PACSIN3		Protein kinase C and casein kinase substrate in neurons 3 OS=Bos taurus OX=9913 GN=PACSIN3 PE=4 SV=3	1xTMT6plex [N-Term];1xPhospho [S9(100)]	E1BK71 [333-343]	E1BK71 1xPhospho [S341(100)]	0	40	1401.67	1.08543	1.11296	1.25459	1.15099	0.728008	0.870408	0.787861	0.795426	1.44702	0.00596572
[R].SSSASSPELK.[D]	1	F1MI03	Serine/arginine repetitive matrix 2	SRRM2		Serine/arginine repetitive matrix 2 OS=Bos taurus OX=9913 GN=SRRM2 PE=4 SV=2	1xPhospho [S2];1xTMT6plex [K10];1xTMT6plex [N-Term]	F1MI03 [1402-1411]	F1MI03 1xPhospho [S1403(97.6)]	0	8	1530.78	1.38596	1.05373	1.12249	1.18739	0.968492	0.650841	0.843053	0.820795	1.44664	0.0153934
[K].SALLPPPSPR.[V]	7	G3N022	Striated muscle enriched protein kinase	SPEG		Striated muscle enriched protein kinase OS=Bos taurus OX=9913 GN=SPEG PE=3 SV=2	1xTMT6plex [N-Term];1xPhospho [S8(100)]	G3N022 [306-315]	G3N022 1xPhospho [S313(100)]	0	18	1343.73	1.25409	1.1703	1.12475	1.18305	0.693699	0.883995	0.894758	0.824151	1.43547	0.0250179
[R].SVSGSPEPAAK.[K]	3	E1BP16	Serine and arginine repetitive matrix 1	SRRM1		Serine and arginine repetitive matrix 1 OS=Bos taurus OX=9913 GN=SRRM1 PE=4 SV=3	1xTMT6plex [K11];1xTMT6plex [N-Term];1xPhospho [S3(97.3)]	E1BP16 [749-759]	E1BP16 1xPhospho [S751(97.3)]	0	32	1567.81	1.27095	1.21035	1.22534	1.23555	0.949487	0.764494	0.873468	0.862483	1.43254	0.00276103
[R].ASGVSELSPR.[E]	3	E1B7W1	Thyroid hormone receptor associated protein 3	THRAP3		Thyroid hormone receptor associated protein 3 OS=Bos taurus OX=9913 GN=THRAP3 PE=1 SV=2	1xTMT6plex [N-Term];1xPhospho [S5(97.6)]	E1B7W1 [237-246]	E1B7W1 1xPhospho [S241(97.9)]	0	37	1311.65	1.16121	1.19094	1.21291	1.18835	0.830745	0.829119	0.84184	0.833901	1.42505	2.16917e-05
[R].VASPPPGASEK.[R]	12	G3N022	Striated muscle enriched protein kinase	SPEG		Striated muscle enriched protein kinase OS=Bos taurus OX=9913 GN=SPEG PE=3 SV=2	1xTMT6plex [K11];1xTMT6plex [N-Term];1xPhospho [S3(100)]	G3N022 [2290-2300]	G3N022 1xPhospho [S2292(100)]	0	47	1577.83	1.36494	1.14923	1.08502	1.19973	0.899881	0.864986	0.77234	0.845736	1.41856	0.0188774
[R].RLSSTLER.[L]	8	G3N022	Striated muscle enriched protein kinase	SPEG		Striated muscle enriched protein kinase OS=Bos taurus OX=9913 GN=SPEG PE=3 SV=2	1xTMT6plex [N-Term];1xPhospho [S3(100)]	G3N022 [2465-2472]	G3N022 1xPhospho [S2467(100)]	1	33	1270.67	1.28775	1.19133	1.16163	1.21357	0.921004	0.959943	0.687043	0.855997	1.41773	0.0186018
[R].GGAAGTPGVGETGTDNQAGGEGK.[H]	4	Q0IIE1	MYOZ1 protein	MYOZ1		MYOZ1 protein OS=Bos taurus OX=9913 GN=MYOZ1 PE=2 SV=1	1xTMT6plex [K23];1xTMT6plex [N-Term];1xPhospho [T6(99.9)]	Q0IIE1 [161-183]	Q0IIE1 1xPhospho [T166(100)]	0	16	2526.19	1.15432	1.40287	1.75048	1.43589	1.69609	1.10397	0.239681	1.01325	1.41712	0.0029536
[R].RSSNLQSR.[S]	19	A0A3Q1M1H0; Q3ZBC9	LIM domain binding 3;LIM domain binding 3	LDB3;LDB3		LIM domain binding 3 OS=Bos taurus OX=9913 GN=LDB3 PE=4 SV=1;LIM domain binding 3 OS=Bos taurus OX=9913 GN=LDB3 PE=2 SV=1	1xTMT6plex [N-Term];1xPhospho [S3(98.4)]	A0A3Q1M1H0 [219-226]; Q3ZBC9 [266-273]	A0A3Q1M1H0 1xPhospho [S221(100)]; Q3ZBC9 1xPhospho [S268(100)]	1	32	1256.63	1.09192	1.15961	1.26552	1.17235	0.794016	0.840248	0.852899	0.829054	1.41408	0.00305138
[R].QTSTVELEER.[G]	11	E1BCU2	Myomesin 3	MYOM3		Myomesin 3 OS=Bos taurus OX=9913 GN=MYOM3 PE=4 SV=3	1xTMT6plex [N-Term];1xPhospho [T4(98.7)]	E1BCU2 [88-97]	E1BCU2 1xPhospho [T91(98.8)]	0	35	1500.71	1.04957	1.24243	1.21947	1.17049	0.791573	0.834138	0.873481	0.833064	1.40504	0.00664893
[K].YQHAEPR.[L]	5	A6QPA7	AMP deaminase	AMPD1		AMP deaminase OS=Bos taurus OX=9913 GN=AMPD1 PE=2 SV=1	1xTMT6plex [N-Term];1xPhospho [Y1(100)]	A6QPA7 [419-425]	A6QPA7 1xPhospho [Y419(100)]	0	34	1209.56	1.05684	1.15729	1.21291	1.14235	0.670737	0.847645	0.926194	0.814859	1.40189	0.0206577
[R].QTSTVELEER.[G]	2	E1BCU2	Myomesin 3	MYOM3		Myomesin 3 OS=Bos taurus OX=9913 GN=MYOM3 PE=4 SV=3	1xTMT6plex [N-Term];1xPhospho [S/T]	E1BCU2 [88-97]	E1BCU2 1xPhospho [S/T]	0	28	1500.71	1.12176	1.14709	1.21013	1.15966	0.846736	0.79534	0.847994	0.830023	1.39714	0.0141517
[R].QSHSGSTSPCPK.[A]	3	F1MI03	Serine/arginine repetitive matrix 2	SRRM2		Serine/arginine repetitive matrix 2 OS=Bos taurus OX=9913 GN=SRRM2 PE=4 SV=2	1xCarbamidomethyl [C10];1xTMT6plex [K12];1xTMT6plex [N-Term];1xPhospho [S6(92.4)]	F1MI03 [984-995]	F1MI03 1xPhospho [S989(92.4)]	0	16	1810.86	1.01931	1.12989	1.45066	1.19996	0.766756	1.03765	0.777944	0.860782	1.39403	0.0188954
[K].HTNYTMEHIR.[V]	1	A0A3Q1MRU0; Q3ZC55	Actinin alpha 4;Alpha-actinin-2	ACTN4;ACTN2	;FUNCTION: F-actin cross-linking protein which is thought to anchor actin to a variety of intracellular structures. This is a bundling protein (By similarity). {ECO:0000250}.	Actinin alpha 4 OS=Bos taurus OX=9913 GN=ACTN4 PE=1 SV=1;Alpha-actinin-2 OS=Bos taurus OX=9913 GN=ACTN2 PE=2 SV=1	1xOxidation [M6];1xTMT6plex [N-Term];1xPhospho [T5(93.9)]	A0A3Q1MRU0 [724-733]; Q3ZC55 [712-721]	A0A3Q1MRU0 1xPhospho [T728(97.8)]; Q3ZC55 1xPhospho [T716(97.8)]	0	15	1626.73	0.972679	1.01431	1.59626	1.19442	0.740271	1.1747	0.678938	0.864636	1.38141	0.028653
[K].SFISSSPSSPSR.[A]	4	A0A3Q1MRI6	Sorbin and SH3 domain containing 2	SORBS2		Sorbin and SH3 domain containing 2 OS=Bos taurus OX=9913 GN=SORBS2 PE=4 SV=1	1xTMT6plex [N-Term];1xPhospho [S]	A0A3Q1MRI6 [399-410]	A0A3Q1MRI6 1xPhospho [S]	0	11	1547.73	1.18444	1.24514	1.25683	1.2288	0.742872	0.915499	1.01693	0.891768	1.37794	0.00337696
[K].SPGQPQTK.[T]	2	E1AXU0	Cardiomyopathy associated protein 1	XIRP1		Cardiomyopathy associated protein 1 OS=Bos taurus OX=9913 GN=XIRP1 PE=2 SV=1	1xTMT6plex [K8];1xTMT6plex [N-Term];1xPhospho [S1(100)]	E1AXU0 [1283-1290]	E1AXU0 1xPhospho [S1283(100)]	0	18	1380.73	0.997965	1.00565	0.938272	0.980628	0.658821	0.784539	0.697314	0.713558	1.37428	0.0213377
[R].QTSTVELEER.[G]	1	E1BCU2	Myomesin 3	MYOM3		Myomesin 3 OS=Bos taurus OX=9913 GN=MYOM3 PE=4 SV=3	1xTMT6plex [N-Term];1xPhospho [S3(95.9)]	E1BCU2 [88-97]	E1BCU2 1xPhospho [S90(97.9)]	0	20	1500.71	0.909216	1.30231	1.25363	1.15505	0.830425	0.818094	0.874286	0.840935	1.37353	0.00766842
[R].QGSPTPALPEKR.[R]	4	A0A3Q1LZP3	Tensin 1	TNS1		Tensin 1 OS=Bos taurus OX=9913 GN=TNS1 PE=1 SV=1	1xTMT6plex [K11];1xTMT6plex [N-Term];1xPhospho [S3(100)]	A0A3Q1LZP3 [1435-1446]	A0A3Q1LZP3 1xPhospho [S1437(100)]	1	18	1818.99	0.96673	1.13056	1.13625	1.07785	0.680988	0.879494	0.811659	0.790714	1.36313	0.0394165
[R].LSSPVLHR.[L]	4	A0A3S5ZP47	Drebrin 1	DBN1		Drebrin 1 OS=Bos taurus OX=9913 GN=DBN1 PE=1 SV=1	1xTMT6plex [N-Term];1xPhospho [S2(98.3)]	A0A3S5ZP47 [140-147]	A0A3S5ZP47 1xPhospho [S141(98.1)]	0	20	1217.66	0.498185	1.74141	1.0515	1.09703	0.740034	0.913348	0.772933	0.808771	1.35642	2.16761e-05
[R].AASSEAAPHHQHPPEAR.[G]	5	G3N022	Striated muscle enriched protein kinase	SPEG		Striated muscle enriched protein kinase OS=Bos taurus OX=9913 GN=SPEG PE=3 SV=2	1xTMT6plex [N-Term];1xPhospho [S]	G3N022 [2107-2123]	G3N022 1xPhospho [S]	0	46	2101.98	1.24155	1.10909	1.14423	1.16496	0.869689	1.00743	0.705477	0.860864	1.35325	0.0337708
[R].SITSPPSTSTTK.[R]	3	F1MCB7	Nuclear factor 1	NFIX	FUNCTION: Recognizes and binds the palindromic sequence 5'-TTGGCNNNNNGCCAA-3' present in viral and cellular promoters and in the origin of replication of adenovirus type 2. These proteins are individually capable of activating transcription and replication. {ECO:0000256|RuleBase:RU000690}.	Nuclear factor 1 OS=Bos taurus OX=9913 GN=NFIX PE=3 SV=2	1xTMT6plex [K12];1xTMT6plex [N-Term];1xPhospho [S1(100)]	F1MCB7 [264-275]	F1MCB7 1xPhospho [S264(100)]	0	20	1744.91	1.38736	1.05265	1.10042	1.18015	0.670723	0.897872	1.05073	0.873107	1.35166	0.0243084
[R].RASCTSSTGSK.[R]	1	A7MB78	Glycogen [starch] synthase, muscle	GYS1	FUNCTION: Transfers the glycosyl residue from UDP-Glc to the non-reducing end of alpha-1,4-glucan. {ECO:0000250}.	Glycogen [starch] synthase, muscle OS=Bos taurus OX=9913 GN=GYS1 PE=2 SV=1	1xCarbamidomethyl [C4];1xTMT6plex [K11];1xTMT6plex [N-Term];1xPhospho [S3(99.9)]	A7MB78 [696-706]	A7MB78 1xPhospho [S698(99.9)]	1	13	1679.82	1.40377	0.989054	0.961665	1.11816	0.94252	0.792375	0.751171	0.828689	1.34931	0.0235067
[K].TLSSQHSDVSK.[E]	6	J9TPF5	Cardiomyopathy associated protein 5	CMYA5		Cardiomyopathy associated protein 5 OS=Bos taurus OX=9913 GN=CMYA5 PE=2 SV=1	1xTMT6plex [K11];1xTMT6plex [N-Term];1xPhospho [S7(100)]	J9TPF5 [1482-1492]	J9TPF5 1xPhospho [S1488(100)]	0	18	1726.88	1.05743	1.14271	0.912044	1.0374	0.785519	0.704355	0.824641	0.771505	1.34464	0.0177202
[R].SGSSEDSGGASGR.[S]	3	G3N022	Striated muscle enriched protein kinase	SPEG		Striated muscle enriched protein kinase OS=Bos taurus OX=9913 GN=SPEG PE=3 SV=2	1xTMT6plex [N-Term];1xPhospho [S3(99.9)]	G3N022 [2480-2492]	G3N022 1xPhospho [S2482(98)]	0	45	1462.6	1.29911	1.07788	1.05028	1.14243	0.788657	0.854701	0.922428	0.855262	1.33576	0.0306704
[R].RVSEAELASR.[E]	2	E1BEB4	Fibulin 2	FBLN2		Fibulin 2 OS=Bos taurus OX=9913 GN=FBLN2 PE=3 SV=3	1xTMT6plex [N-Term];1xPhospho [S3(100)]	E1BEB4 [552-561]	E1BEB4 1xPhospho [S554(100)]	1	34	1426.73	0.972024	1.19984	1.26861	1.14683	0.785009	0.876985	0.921903	0.861299	1.33151	0.0438685
[R].HVISHSPMLER.[R]	8	A0A3Q1LX60	Synaptopodin	SYNPO		Synaptopodin OS=Bos taurus OX=9913 GN=SYNPO PE=4 SV=1	1xOxidation [M8];1xTMT6plex [N-Term];1xPhospho [S6(99.9)]	A0A3Q1LX60 [530-540]	A0A3Q1LX60 1xPhospho [S535(100)]	0	24	1630.8	1.17652	1.04005	1.00674	1.07444	0.876752	0.869628	0.674442	0.806941	1.33149	0.00656327
[R].TTATTPTK.[L]	13	A0A3Q1LX60	Synaptopodin	SYNPO		Synaptopodin OS=Bos taurus OX=9913 GN=SYNPO PE=4 SV=1	1xTMT6plex [K8];1xTMT6plex [N-Term];1xPhospho [T]	A0A3Q1LX60 [456-463]	A0A3Q1LX60 1xPhospho [T]	0	24	1358.73	1.00661	1.14026	1.33886	1.16191	0.972421	0.980116	0.683997	0.878845	1.32209	0.00872344
[R].APPSPGVPPK.[R]	28	G3N022	Striated muscle enriched protein kinase	SPEG		Striated muscle enriched protein kinase OS=Bos taurus OX=9913 GN=SPEG PE=3 SV=2	1xTMT6plex [K10];1xTMT6plex [N-Term];1xPhospho [S4(100)]	G3N022 [16-25]	G3N022 1xPhospho [S19(100)]	0	33	1484.83	1.22868	1.12328	1.07882	1.14359	0.871841	0.876205	0.854595	0.867547	1.31819	0.00355653
[K].HTVYSMEHIR.[V]	7	A0A3Q1M2X5	Actinin alpha 3	ACTN3		Actinin alpha 3 OS=Bos taurus OX=9913 GN=ACTN3 PE=3 SV=1	1xOxidation [M6];1xTMT6plex [N-Term];1xPhospho [S5(99.9)]	A0A3Q1M2X5 [707-716]	A0A3Q1M2X5 1xPhospho [S711(100)]	0	51	1597.74	1.1056	1.29332	1.15518	1.1847	0.95974	0.965416	0.793538	0.906231	1.30728	0.0249076
[K].APATATLASPGSTSR.[N]	2	A0A3Q1M9W4	Microtubule-associated protein	MAP4		Microtubule-associated protein OS=Bos taurus OX=9913 GN=MAP4 PE=4 SV=1	1xTMT6plex [N-Term];1xPhospho [T/S]	A0A3Q1M9W4 [1868-1882]	A0A3Q1M9W4 1xPhospho [T/S]	0	13	1696.85	0.847752	0.827415	1.77914	1.15143	1.34237	0	1.30931	0.883893	1.30268	0.00544552
[R].LADSSSR.[S]	13	Q2YDF7	Junctional sarcoplasmic reticulum protein 1	JSRP1	FUNCTION: Involved in skeletal muscle excitation/contraction coupling (EC), probably acting as a regulator of the voltage-sensitive calcium channel CACNA1S (By similarity). EC is a physiological process whereby an electrical signal (depolarization of the plasma membrane) is converted into a chemical signal, a calcium gradient, by the opening of ryanodine receptor calcium release channels. May reg…	Junctional sarcoplasmic reticulum protein 1 OS=Bos taurus OX=9913 GN=JSRP1 PE=2 SV=1	1xTMT6plex [N-Term];1xPhospho [S4(98.7)]	Q2YDF7 [44-50]	Q2YDF7 1xPhospho [S47(99)]	0	17	1044.49	1.20403	0.973864	1.00026	1.05938	0.496425	0.825622	1.12428	0.815441	1.29915	0.012937
[R].DGSGTPSR.[H]	2	F1MI03	Serine/arginine repetitive matrix 2	SRRM2		Serine/arginine repetitive matrix 2 OS=Bos taurus OX=9913 GN=SRRM2 PE=4 SV=2	1xTMT6plex [N-Term];1xPhospho [T5(99.8)]	F1MI03 [1432-1439]	F1MI03 1xPhospho [T1436(100)]	0	25	1085.48	1.31245	1.2362	1.13219	1.22695	1.02807	1.10863	0.699432	0.945377	1.29784	0.0452864
[R].SGYSSPGSPGTPGSR.[S]	10	A0A452DIT6	Microtubule-associated protein	MAPT		Microtubule-associated protein OS=Bos taurus OX=9913 GN=MAPT PE=4 SV=1	1xTMT6plex [N-Term];1xPhospho [S8(100)]	A0A452DIT6 [371-385]	A0A452DIT6 1xPhospho [S378(100)]	0	37	1702.76	1.15112	1.0335	1.03607	1.07356	0.807177	0.814411	0.866608	0.829399	1.29439	0.00477435
[K].ASMTSLSPHSR.[A]	12	F1N5U0	Alpha kinase 3	ALPK3		Alpha kinase 3 OS=Bos taurus OX=9913 GN=ALPK3 PE=4 SV=3	1xOxidation [M3];1xTMT6plex [N-Term];1xPhospho [S7(100)]	F1N5U0 [751-761]	F1N5U0 1xPhospho [S757(100)]	0	56	1498.69	1.10983	1.14077	1.07522	1.10861	0.88048	0.875502	0.833868	0.863283	1.28417	0.00051752
[R].HSCSGSSPSR.[V]	1	F1MI03	Serine/arginine repetitive matrix 2	SRRM2		Serine/arginine repetitive matrix 2 OS=Bos taurus OX=9913 GN=SRRM2 PE=4 SV=2	1xCarbamidomethyl [C3];1xTMT6plex [N-Term];1xPhospho [S6(90.2)]	F1MI03 [887-896]	F1MI03 1xPhospho [S892(95.6)]	0	19	1370.57	1.41275	1.12658	1.19161	1.24365	1.03626	1.12282	0.752915	0.970666	1.28123	0.016562
[R].QSLAAPSPEER.[E]	8	A0A3Q1NIU4	Collagen alpha-1(I) chain			Collagen alpha-1(I) chain OS=Bos taurus OX=9913 PE=4 SV=1	1xTMT6plex [N-Term];1xPhospho [S7(100)]	A0A3Q1NIU4 [1013-1023]	A0A3Q1NIU4 1xPhospho [S1019(100)]	0	23	1493.72	1.05873	1.17721	1.17499	1.13698	1.05033	0.880502	0.749475	0.893437	1.27259	0.00016381
[R].VATPFGGFEK.[A]	1	Q5E9V3	Myozenin-2	MYOZ2	FUNCTION: Myozenins may serve as intracellular binding proteins involved in linking Z line proteins such as alpha-actinin, gamma-filamin, TCAP/telethonin, LDB3/ZASP and localizing calcineurin signaling to the sarcomere. Plays an important role in the modulation of calcineurin signaling. May play a role in myofibrillogenesis (By similarity). {ECO:0000250}.	Myozenin-2 OS=Bos taurus OX=9913 GN=MYOZ2 PE=2 SV=1	1xTMT6plex [K10];1xTMT6plex [N-Term];1xPhospho [T3(100)]	Q5E9V3 [188-197]	Q5E9V3 1xPhospho [T190(100)]	0	8	1590.83	1.11159	1.2128	1.45297	1.25912	1.08815	1.38753	0.496388	0.990691	1.27095	0.00497774
[K].ITSSEHMR.[I]	4	E1BF23	Myomesin 2	MYOM2		Myomesin 2 OS=Bos taurus OX=9913 GN=MYOM2 PE=4 SV=3	1xOxidation [M7];1xTMT6plex [N-Term];1xPhospho [S3(95.2)]	E1BF23 [1301-1308]	E1BF23 1xPhospho [S1303(98.2)]	0	14	1285.58	0.978287	1.23411	1.18109	1.13116	0.652781	0.93474	1.08813	0.891883	1.26829	0.0344929
[K].TETPTVSK.[A]	3	A2VDZ9	Vesicle-associated membrane protein-associated protein B	VAPB	FUNCTION: Participates in the endoplasmic reticulum unfolded protein response (UPR) by inducing ERN1/IRE1 activity. Involved in cellular calcium homeostasis regulation. {ECO:0000250|UniProtKB:O95292}.	Vesicle-associated membrane protein-associated protein B OS=Bos taurus OX=9913 GN=VAPB PE=2 SV=1	1xTMT6plex [K8];1xTMT6plex [N-Term];1xPhospho [T3(97.8)]	A2VDZ9 [148-155]	A2VDZ9 1xPhospho [T150(98.1)]	0	27	1400.74	1.42683	0.855669	1.34951	1.21067	0.884727	1.30205	0.682862	0.956546	1.26567	0.0263725
[K].VLGNPSNEEMNAK.[K]	16	A0JNJ5	Myosin light chain 1/3, skeletal muscle isoform	MYL1	FUNCTION: Non-regulatory myosin light chain required for proper formation and/or maintenance of myofibers, and thus appropriate muscle function. {ECO:0000250|UniProtKB:P05976}.	Myosin light chain 1/3, skeletal muscle isoform OS=Bos taurus OX=9913 GN=MYL1 PE=2 SV=1	1xOxidation [M10];1xTMT6plex [K13];1xTMT6plex [N-Term];1xPhospho [S6(100)]	A0JNJ5 [92-104]	A0JNJ5 1xPhospho [S97(100)]	0	34	1956.95	1.20534	1.13713	0.954657	1.09904	0.880773	0.854041	0.871263	0.868692	1.26517	0.037599
[R].QQSLPPPK.[F]	1	A0A3Q1M0L9	LIM and calponin homology domains 1	LIMCH1		LIM and calponin homology domains 1 OS=Bos taurus OX=9913 GN=LIMCH1 PE=4 SV=1	1xTMT6plex [K8];1xTMT6plex [N-Term];1xPhospho [S3(100)]	A0A3Q1M0L9 [796-803]	A0A3Q1M0L9 1xPhospho [S798(100)]	0	18	1432.8	1.08231	0.870686	1.53133	1.16144	0.854153	0.830499	1.07318	0.919278	1.26343	0.00790934
[R].SGSSPEVK.[E]	2	F1MI03	Serine/arginine repetitive matrix 2	SRRM2		Serine/arginine repetitive matrix 2 OS=Bos taurus OX=9913 GN=SRRM2 PE=4 SV=2	1xTMT6plex [K8];1xTMT6plex [N-Term];1xPhospho [S]	F1MI03 [1581-1588]	F1MI03 1xPhospho [S]	0	21	1328.69	1.17778	1.35118	1.01623	1.18173	0.962342	0.996899	0.869536	0.942926	1.25326	0.0161275
[K].AALPPSPALPRPSR.[S]	3	A0A3Q1LX60	Synaptopodin	SYNPO		Synaptopodin OS=Bos taurus OX=9913 GN=SYNPO PE=4 SV=1	1xTMT6plex [N-Term];1xPhospho [S6(99.9)]	A0A3Q1LX60 [848-861]	A0A3Q1LX60 1xPhospho [S853(99.9)]	0	4	1738.96	0.946972	1.20547	1.31354	1.15533	1.14378	0.876518	0.756876	0.925724	1.24803	0.0391979
[K].GPQLSPQPQK.[K]	1	F1N5U0	Alpha kinase 3	ALPK3		Alpha kinase 3 OS=Bos taurus OX=9913 GN=ALPK3 PE=4 SV=3	1xTMT6plex [K10];1xTMT6plex [N-Term];1xPhospho [S5(100)]	F1N5U0 [1670-1679]	F1N5U0 1xPhospho [S1674(100)]	0	21	1617.88	1.23267	1.19902	0.98319	1.13829	0.919657	1.01167	0.80863	0.91332	1.24632	0.0210444
[R].QRSPASDLELR.[F]	10	G3N022	Striated muscle enriched protein kinase	SPEG		Striated muscle enriched protein kinase OS=Bos taurus OX=9913 GN=SPEG PE=3 SV=2	1xTMT6plex [N-Term];1xPhospho [S3(99.9)]	G3N022 [484-494]	G3N022 1xPhospho [S486(100)]	1	38	1580.8	1.09075	1.03224	1.03923	1.05408	0.859547	0.802268	0.876892	0.846236	1.24561	0.00204132
[R].SSPTGHYSQR.[S]	2	A0A140T8C4	OCIA domain-containing protein 1	OCIAD1		OCIA domain-containing protein 1 OS=Bos taurus OX=9913 GN=OCIAD1 PE=3 SV=1	1xTMT6plex [N-Term];1xPhospho [S8(99.9)]	A0A140T8C4 [122-131]	A0A140T8C4 1xPhospho [S129(100)]	0	11	1428.65	0.899573	1.12682	1.3995	1.14196	1.02846	0.933147	0.790774	0.917459	1.2447	0.0084075
[K].DSYVGDEAQSK.[RK]	9	P60712; P68138	Actin, cytoplasmic 1;Actin, alpha skeletal muscle	ACTB;ACTA1	FUNCTION: Actin is a highly conserved protein that polymerizes to produce filaments that form cross-linked networks in the cytoplasm of cells. Actin exists in both monomeric (G-actin) and polymeric (F-actin) forms, both forms playing key functions, such as cell motility and contraction. In addition to their role in the cytoplasmic cytoskeleton, G- and F-actin also localize in the nucleus, and reg…	Actin, cytoplasmic 1 OS=Bos taurus OX=9913 GN=ACTB PE=1 SV=1;Actin, alpha skeletal muscle OS=Bos taurus OX=9913 GN=ACTA1 PE=1 SV=1	1xTMT6plex [K11];1xTMT6plex [N-Term];1xPhospho [S2(97)]	P60712 [51-61]; P68138 [53-63]	P60712 1xPhospho [S52(100)]; P68138 1xPhospho [S54(100)]	0	45	1736.81	1.11519	1.09468	1.10901	1.1063	0.769449	0.956772	0.945132	0.890451	1.2424	0.0239197
[K].ITSSEHMR.[I]	1	E1BF23	Myomesin 2	MYOM2		Myomesin 2 OS=Bos taurus OX=9913 GN=MYOM2 PE=4 SV=3	1xTMT6plex [N-Term];1xPhospho [T/S]	E1BF23 [1301-1308]	E1BF23 1xPhospho [S/T]	0	18	1269.59	0.907548	1.39713	1.07338	1.12602	0.667055	0.902841	1.16208	0.910659	1.23649	0.0421363
[K].KSLLSGEEK.[E]	1	F1MME6	Myomesin 1	MYOM1		Myomesin 1 OS=Bos taurus OX=9913 GN=MYOM1 PE=4 SV=3	2xTMT6plex [K1; K9];1xTMT6plex [N-Term];1xPhospho [S2(100)]	F1MME6 [123-131]	F1MME6 1xPhospho [S124(100)]	1	10	1758	1.19731	1.21704	1.0671	1.16048	1.20526	0.940829	0.693352	0.946482	1.2261	0.000153143
[K].TEAGATVTVK.[E]	5	A0A3Q1LYQ9; A0A3Q1LZ74	Myosin heavy chain 1;Myosin heavy chain 4	MYH1;MYH4		Myosin heavy chain 1 OS=Bos taurus OX=9913 GN=MYH1 PE=3 SV=1;Myosin heavy chain 4 OS=Bos taurus OX=9913 GN=MYH4 PE=3 SV=1	1xTMT6plex [K10];1xTMT6plex [N-Term];1xPhospho [T6(99.9)]	A0A3Q1LYQ9 [64-73]; A0A3Q1LZ74 [64-73]	A0A3Q1LYQ9 1xPhospho [T69(100)]; A0A3Q1LZ74 1xPhospho [T69(100)]	0	28	1514.82	1.30801	1.19199	1.10981	1.20327	1.40772	0.981037	0.593995	0.994251	1.21023	4.71556e-05
[R].LADSSSRSHDSQER.[V]	12	Q2YDF7	Junctional sarcoplasmic reticulum protein 1	JSRP1	FUNCTION: Involved in skeletal muscle excitation/contraction coupling (EC), probably acting as a regulator of the voltage-sensitive calcium channel CACNA1S (By similarity). EC is a physiological process whereby an electrical signal (depolarization of the plasma membrane) is converted into a chemical signal, a calcium gradient, by the opening of ryanodine receptor calcium release channels. May reg…	Junctional sarcoplasmic reticulum protein 1 OS=Bos taurus OX=9913 GN=JSRP1 PE=2 SV=1	1xTMT6plex [N-Term];1xPhospho [S8(99.9)]	Q2YDF7 [44-57]	Q2YDF7 1xPhospho [S51(99.9)]	1	21	1883.84	0.989366	1.16687	0.985828	1.04735	0.737356	0.792617	1.06666	0.865545	1.21005	0.0055112
[R].IHFGTTGK.[L]	1	A6QPA6; F1MRC2; A0A3Q1LYQ9; F1N775; A0A3Q1LZ74	MYH3 protein;Myosin heavy chain 2;Myosin heavy chain 1;Myosin heavy chain 8;Myosin heavy chain 4	MYH3;MYH2;MYH1;MYH8;MYH4		MYH3 protein OS=Bos taurus OX=9913 GN=MYH3 PE=2 SV=1;Myosin heavy chain 2 OS=Bos taurus OX=9913 GN=MYH2 PE=3 SV=1;Myosin heavy chain 1 OS=Bos taurus OX=9913 GN=MYH1 PE=3 SV=1;Myosin heavy chain 8 OS=Bos taurus OX=9913 GN=MYH8 PE=3 SV=3;Myosin heavy chain 4 OS=Bos taurus OX=9913 GN=MYH4 PE=3 SV=1	1xTMT6plex [K8];1xTMT6plex [N-Term];1xPhospho [T5(97.9)]	A6QPA6 [251-258]; F1MRC2 [253-260]; A0A3Q1LYQ9 [253-260]; F1N775 [253-260]; A0A3Q1LZ74 [246-253]	A6QPA6 1xPhospho [T255(97.9)]; F1MRC2 1xPhospho [T257(97.9)]; A0A3Q1LYQ9 1xPhospho [T257(97.9)]; F1N775 1xPhospho [T257(97.9)]; A0A3Q1LZ74 1xPhospho [T250(97.9)]	0	16	1398.75	0.99454	0.887044	1.08775	0.989778	0.925337	0.745577	0.788857	0.819924	1.20716	0.00340791
[R].GPGSPGADGTR.[K]	2	F1N5U0	Alpha kinase 3	ALPK3		Alpha kinase 3 OS=Bos taurus OX=9913 GN=ALPK3 PE=4 SV=3	1xTMT6plex [N-Term];1xPhospho [S/T]	F1N5U0 [422-432]	F1N5U0 1xPhospho [S/T]	0	17	1280.58	1.06834	1.0167	1.07788	1.0543	0.717046	0.854006	1.0587	0.876585	1.20274	0.000277589
